# Supplementary material for: Evaluation of In Vitro and In Silico Anti-Alzheimer Potential of Nonpolar Extracts and Essential Oil from Mentha piperita
Source: Foods. 2023 Jan 1;12(1):190. doi: 10.3390/foods12010190 (PMC9818812; doi:10.3390/foods12010190)
Supplement: Supplementary file 1 [file foods-12-00190-s001.zip]

Archive with 1 entries (1 files):
- foods-1984842-supplementary.pdf
